# Supplementary material for: Rapid Detection of Chicken Infectious Anemia Virus Using a One-Tube RPA-CRISPR/Cas12a System
Source: Vet Sci. 2026 May 29;13(6):529. doi: 10.3390/vetsci13060529 (PMC13308451; doi:10.3390/vetsci13060529)
Supplement: Supplementary file 1 [file vetsci-13-00529-s001.zip]

Archive with 1 entries (1 files):
- vetsci-4275199-supplementary.pdf
